# Supplementary material for: Gradient-reading and mechano-effector machinery for netrin-1-induced axon guidance
Source: eLife. 2018 Aug 7;7:e34593. doi: 10.7554/eLife.34593 (PMC6080949; doi:10.7554/eLife.34593)
Supplement: Figure 1—figure supplement 1—source data 1. [file elife-34593-fig1-figsupp1-data1.xlsx]

## Sheet: Sheet1
	CC thickness (μm)				HC thickness (μm)				ACp thickness (μm)
	WT	KO			WT	KO			WT	KO
	318.861	190.066			331.2	161.5			257.505	165.496
	314.329	180.123			457.6	263.95			265.005	216.673
	286.672	66.687			484.37	368			236.675	238.357
	313.444	131.709			507.6	179.2			211.693	260.108
	243.311	131.677			436.3	165.06			190.263	319.301
	218.104	160.217				165.1			204.855	185.068
	271.917	97.824		Mean	443.414	217.135			185.188	267.545
	265.356	70.494		SEM	30.5296	34.1104			148.483	255.267
	282.511	66.854							218.34	238.619
		103.333								150.52
		134.588								138.373
		135.831								123.333
		132.937								178.75
		108.653								158.552
		133.344								147.13
		196.843								135.657
		175.642								117.094
		201.777								156.702
		370.304								0
		296.671								0
		251.755								0
		191.927								0
		244.154								0
		244.733								0
		315.071								0
		346.731								0
		301.74								0
Mean	279.389	184.507						Mean	213.112	127.872
SEM	11.3722	16.5997						SEM	12.2447	19.9582
