# Supplementary material for: Gradient-reading and mechano-effector machinery for netrin-1-induced axon guidance
Source: eLife. 2018 Aug 7;7:e34593. doi: 10.7554/eLife.34593 (PMC6080949; doi:10.7554/eLife.34593)
Supplement: Figure 1—figure supplement 2—source data 1. [file elife-34593-fig1-figsupp2-data1.xlsx]

## Sheet: Sheet1
	Thickness of TAG-1 positive fibers (μm)					Thickness of neurofilament positive fibers (μm)
	WT	KO				WT	KO
	10.646	8.752				13.129	7.134
	5.947	7.919				7.196	10.628
	13.445	14.066				21.673	14.587
	21	20.943				24.5	29.59
	17.2255	16.302				21.4215	19.213
		5.214					5.314
		17					28.5
		19					24.25
		16.563					22.7465
		19.8756					21.8632
Mean	13.6527	14.5635			Mean	17.5839	18.3826
SEM	2.60009	1.72285			SEM	3.21741	2.7205
