# Supplementary material for: Gradient-reading and mechano-effector machinery for netrin-1-induced axon guidance
Source: eLife. 2018 Aug 7;7:e34593. doi: 10.7554/eLife.34593 (PMC6080949; doi:10.7554/eLife.34593)
Supplement: Figure 2—source data 1. [file elife-34593-fig2-data1.xlsx]

## Sheet: Sheet1
	Relative level of phosho-Shootin1/CMAC ratio(A.U.)
Growth cone	Low side	High side
1	1.34586	2.1997
2	0.494821	0.667098
3	0.637883	1.15777
4	0.610752	1.11768
5	0.507713	1.62471
6	1.19182	1.87028
7	1.42269	2.73664
8	1.30842	2.27067
9	1.11285	1.70456
10	0.897636	1.39299
11	0.880493	1.57242
12	1.58905	2.26812
Mean	1	1.71522
SEM	0.10992	0.170008
