# Supplementary material for: Gradient-reading and mechano-effector machinery for netrin-1-induced axon guidance
Source: eLife. 2018 Aug 7;7:e34593. doi: 10.7554/eLife.34593 (PMC6080949; doi:10.7554/eLife.34593)
Supplement: Figure 2—figure supplement 1—source data 1. [file elife-34593-fig2-figsupp1-data1.xlsx]

## Sheet: Sheet1
	Fluorescent intensity (A. U.) 200 ng/ml Netrin-1 for 15 min						Fluorescent intensity (A. U.) 300 ng/ml Netrin-1 for 15 min						Fluorescent intensity (A. U.) 300 ng/ml Netrin-1 for 420 min
	200 ng/ml Netrin-1		200 ng/ml Netrin-1 + 2 μg/ml Hepalin				300 ng/ml Netrin-1		300 ng/ml Netrin-1 + 2 μg/ml Hepalin				300 ng/ml Netrin-1		300 ng/ml Netrin-1 + 2 μg/ml Hepalin
Experiment	Polylysine	L1-CAM	Polylysine	L1-CAM		Experiment	Polylysine	L1-CAM	Polylysine	L1-CAM		Experiment	Polylysine	L1-CAM	Polylysine	L1-CAM
1	28.4537	11.0573	1.88476	2.88269		1	28.7639	15.3186	2.8001	2.09806		1	99.6602	36.6667	12.3312	14.144
2	36.1675	13.6991	4.30493	3.37381		2	27.8453	13.2033	4.99816	4.70656		2	101.538	27.0036	11.8406	6.24091
3	29.1803	20.165	3.90259	2.44976		3	36.064	21.0346	5.28996	2.12918		3	98.8013	52.7121	14.4862	12.6694
Mean	31.2672	14.9738	3.3641	2.90209		Mean	30.8911	16.5189	4.36274	2.97793		Mean	100	38.7941	12.886	11.0181
SEM	2.45913	2.70533	0.748731	0.266929		SEM	2.60002	2.33898	0.785849	0.864358		SEM	0.808216	7.49723	0.812532	2.42622
