# Supplementary material for: Gradient-reading and mechano-effector machinery for netrin-1-induced axon guidance
Source: eLife. 2018 Aug 7;7:e34593. doi: 10.7554/eLife.34593 (PMC6080949; doi:10.7554/eLife.34593)
Supplement: Figure 2—figure supplement 2—source data 1. [file elife-34593-fig2-figsupp2-data1.xlsx]

## Sheet: Sheet1
	Relative level of phosho-Shootin1/CMAC ratio(A.U.)
Growth cone	Low side	High side
1	1.41615	1.71281
2	1.45513	1.25179
3	1.06467	1.1989
4	0.919056	0.994646
5	0.987241	0.876069
6	0.873043	1.0463
7	0.652803	0.797392
8	0.63191	0.654098
Mean	1	1.0665
SEM	0.108839	0.116028
