# Supplementary material for: Gradient-reading and mechano-effector machinery for netrin-1-induced axon guidance
Source: eLife. 2018 Aug 7;7:e34593. doi: 10.7554/eLife.34593 (PMC6080949; doi:10.7554/eLife.34593)
Supplement: Figure 3—source data 1. [file elife-34593-fig3-data1.xlsx]

## Sheet: Sheet1
Experiment	Shootin1a-WT: Kd (nM)	Shootin1a-DD: Kd (nM)
1	141.7	49.03
2	106.8	37.78
3	152	52.33
Mean	133.5	46.38
SEM	13.6771	4.40426
