# Supplementary material for: Gradient-reading and mechano-effector machinery for netrin-1-induced axon guidance
Source: eLife. 2018 Aug 7;7:e34593. doi: 10.7554/eLife.34593 (PMC6080949; doi:10.7554/eLife.34593)
Supplement: Figure 3—source data 2. [file elife-34593-fig3-data2.xlsx]

## Sheet: Sheet1
	Bound shootin1a level (A.U.)
Experiment	‐ Pak1	+ PAK1
1	1.19776	4.26583
2	0.964863	2.92391
3	0.837374	2.71471
Mean	1	3.30148
Average	0.105509	0.485943
