# Supplementary material for: Gradient-reading and mechano-effector machinery for netrin-1-induced axon guidance
Source: eLife. 2018 Aug 7;7:e34593. doi: 10.7554/eLife.34593 (PMC6080949; doi:10.7554/eLife.34593)
Supplement: Figure 4—source data 1. [file elife-34593-fig4-data1.xlsx]

## Sheet: Sheet1
	pSer 101 / Total shootin1 (A.U.)					pSer 249 / Total shootin1 (A.U.)					Bound shootin1a level (A.U.)
Experiment	‐	Pak1-KD	Pak1-CA		Experiment	‐	Pak1-KD	Pak1-CA		Experiment	‐	Pak1-KD	Pak1-CA
1	1.16436	0.0421418	2.80445		1	0.749469	0.301734	2.51652		1	1.02619	0.151927	2.29704
2	0.872544	0.375406	1.76767		2	0.901875	0.292586	2.14941		2	1.00141	0.194278	1.33146
3	0.963099	0.107946	2.36358		3	1.34866	0.0662325	2.13138		3	0.972397	0.206919	1.7184
Mean	1	0.175164	2.3119		Mean	1	0.220184	2.26577		Mean	1	0.184375	1.7823
SEM	0.0862358	0.101907	0.300406		SEM	0.179794	0.0770211	0.125484		SEM	0.0155453	0.0166292	0.280565
