# Supplementary material for: Gradient-reading and mechano-effector machinery for netrin-1-induced axon guidance
Source: eLife. 2018 Aug 7;7:e34593. doi: 10.7554/eLife.34593 (PMC6080949; doi:10.7554/eLife.34593)
Supplement: Figure 4—source data 2. [file elife-34593-fig4-data2.xlsx]

## Sheet: pSer 101
	pSer 101 / Total shootin1 (A.U.)				pSer 249 / Total shootin1 (A.U.)				Bound L1-CAM level (A.U.)
Experiment	Control (BSA)	Netrin-1		Experiment	Control (BSA)	Netrin-1		Experiment	Control (BSA)	Netrin-1
1	1.23866	2.83755		1	0.933904	2.40681		1	1.13312	3.12157
2	1.01302	2.33655		2	0.821038	1.58103		2	0.991519	2.21702
3	0.748321	1.49204		3	1.24506	2.28433		3	0.87536	2.02542
Mean	1	2.22205		Mean	1	2.09072		Mean	1	2.45467
Average	0.141698	0.392614		Average	0.126787	0.257287		Average	0.07453	0.338007
