# Supplementary material for: Gradient-reading and mechano-effector machinery for netrin-1-induced axon guidance
Source: eLife. 2018 Aug 7;7:e34593. doi: 10.7554/eLife.34593 (PMC6080949; doi:10.7554/eLife.34593)
Supplement: Figure 5—source data 1. [file elife-34593-fig5-data1.xlsx]

## Sheet: Sheet1
		Bound shootin1a-DD level (A.U.)
Experiment		‐	Myc-shootin1a (1-125)
1		1.45902	0.335642
2		0.734441	0.111181
3		0.806542	0.198308
Mean		1	0.215044
Average		0.23045	0.0653345
