# Supplementary material for: Gradient-reading and mechano-effector machinery for netrin-1-induced axon guidance
Source: eLife. 2018 Aug 7;7:e34593. doi: 10.7554/eLife.34593 (PMC6080949; doi:10.7554/eLife.34593)
Supplement: Figure 6—source data 1. [file elife-34593-fig6-data1.xlsx]

## Sheet: Sheet1
	F-actin flow speed (μm／min)
	GST vector (Control)		Shootin1a (1-125) vector
Growth cone	Control	Netrin-1	Control	Netrin-1
1	4.29	2.535	4.095	7.8
2	4.368	3.38	5.655	5.655
3	4.875	3.8	5.07	6.552
4	4.095	3.004	5.985	7.8
5	4.485	3.34	5.85	5.655
6	4.68	2.964	7.28	10.4
7	4.485	2.9741	6.045	7.02
8	4.68		6.24	6.5
9			6.3	7.02
10			4.095	7.54
11			6.24	7.28
12			5.52	7.02
13			5.98	7.02
14			6.045	9.945
15			6.5	7.54
16			5.85	7.605
Mean	4.49475	3.14244	5.79688	7.397
SEM	0.08775	0.152454	0.203669	0.316815
