# Supplementary material for: Gradient-reading and mechano-effector machinery for netrin-1-induced axon guidance
Source: eLife. 2018 Aug 7;7:e34593. doi: 10.7554/eLife.34593 (PMC6080949; doi:10.7554/eLife.34593)
Supplement: Figure 6—source data 2. [file elife-34593-fig6-data2.xlsx]

## Sheet: Sheet1
	Magnitude of averaged stress (pN/μm^2)
Growth cone	GST vector before netrin-1 stimulation (control)	GST vector 1 h after netrin-1 stimulation	shootin1 (1-125) vector before netrin-1 stimulation (control)	shootin1 (1-125) vector 1 h after netrin-1 stimulation
1	2.24312	6.49339	1.83084	2.17774
2	2.72518	6.94984	1.48339	2.62109
3	2.02239	8.5391	2.29973	2.7614
4	3.70176	5.31146	0.681433	1.1292
5	2.61332	3.8457	1.45866	1.8262
6	3.23849	6.092	1.32061	1.85351
7	3.83644	6.39439	1.72437	2.87418
Mean	2.91153	6.23227	1.54272	2.17762
SEM	0.264927	0.545417	0.188402	0.236561
