# Supplementary material for: Gradient-reading and mechano-effector machinery for netrin-1-induced axon guidance
Source: eLife. 2018 Aug 7;7:e34593. doi: 10.7554/eLife.34593 (PMC6080949; doi:10.7554/eLife.34593)
Supplement: Figure 6—source data 3. [file elife-34593-fig6-data3.xlsx]

## Sheet: Sheet1
	Axon length (μm)						Axon outgrowth by netrin-1 (μm)
	GST vector		Shootin1a (1-125) vector			Experiment	GST vector	Shootin1a (1-125) vector
Experiment	BSA (control)	Netrin-1	BSA (control)	Netrin-1		1	54.4569	0.908603
1	125.977	180.434	71.125	72.0336		2	58.5119	10.044
2	136.709	195.221	69.8489	79.8929		3	54.1157	1.14819
3	136.178	190.293	70.1333	71.2815		Mean	55.6948	4.03358
Mean	132.954	188.649	70.3691	74.4026		SEM	1.41198	3.00598
SEM	3.49211	4.34703	0.386757	2.7537
