# Supplementary material for: Gradient-reading and mechano-effector machinery for netrin-1-induced axon guidance
Source: eLife. 2018 Aug 7;7:e34593. doi: 10.7554/eLife.34593 (PMC6080949; doi:10.7554/eLife.34593)
Supplement: Figure 6—figure supplement 1—source data 1. [file elife-34593-fig6-figsupp1-data1.xlsx]

## Sheet: Sheet1
	Angle of averaged stress (°)
Growth cone	GST vector before netrin-1 stimulation (control)	GST vector 1 h after netrin-1 stimulation	shootin1 (1-125) vector before netrin-1 stimulation (control)	shootin1 (1-125) vector 1 h after netrin-1 stimulation
1	68.2684	4.52884	-38.5748	-46.0327
2	13.5545	47.2149	-73.5513	-2.87506
3	15.1005	-3.10335	-2.63044	2.78847
4	-21.0374	-12.3544	14.4355	5.33139
5	39.8763	1.80578	-1.54842	-25.921
6	-32.3385	33.1162	-62.995	-17.3666
7	36.3047	14.2541	-3.53381	-38.0891
Mean	17.1041	12.2088	-24.0569	-17.4521
SEM	13.2925	7.97577	12.9516	7.64654
