# Supplementary material for: Gradient-reading and mechano-effector machinery for netrin-1-induced axon guidance
Source: eLife. 2018 Aug 7;7:e34593. doi: 10.7554/eLife.34593 (PMC6080949; doi:10.7554/eLife.34593)
Supplement: Figure 7—source data 1. [file elife-34593-fig7-data1.xlsx]

## Sheet: Sheet1
	Netrin-1-induced axon outgrowth velocity (μm/h)
Experiment	Control RNAi	Shootin1a-RNAi
1	22.593	6.61548
2	26.0218	6.80032
3	21.0595	2.76313
4	34.5499	6.38565
Mean	26.056	5.64115
SEM	3.0153	0.963079
