# Supplementary material for: Gradient-reading and mechano-effector machinery for netrin-1-induced axon guidance
Source: eLife. 2018 Aug 7;7:e34593. doi: 10.7554/eLife.34593 (PMC6080949; doi:10.7554/eLife.34593)
Supplement: Figure 7—figure supplement 1—source data 1. [file elife-34593-fig7-figsupp1-data1.xlsx]

## Sheet: Sheet1
	Netrin-1-induced axon outgrowth velocity (μm/h)
Experiment	no heparin (-)	2 μg/ml heparin
1	25.2669	15.5223
2	24.8114	13.001
3	23.0034	13.1532
Mean	24.3606	13.8922
SEM	0.691188	0.816244
