# Supplementary material for: Gradient-reading and mechano-effector machinery for netrin-1-induced axon guidance
Source: eLife. 2018 Aug 7;7:e34593. doi: 10.7554/eLife.34593 (PMC6080949; doi:10.7554/eLife.34593)
Supplement: Figure 7—figure supplement 1—source data 2. [file elife-34593-fig7-figsupp1-data2.xlsx]

## Sheet: Sheet1
	Turning angle of axon toward netrin-1 source (°)
Experiment	no heparin (-)	2 μg/ml heparin
1	26.5349	16.6729
2	26.4873	18.0569
3	26.1186	16.6352
Mean	26.3802	17.1217
SEM	0.131564	0.467759
