# Supplementary material for: Gradient-reading and mechano-effector machinery for netrin-1-induced axon guidance
Source: eLife. 2018 Aug 7;7:e34593. doi: 10.7554/eLife.34593 (PMC6080949; doi:10.7554/eLife.34593)
Supplement: Figure 7—figure supplement 2—source data 1. [file elife-34593-fig7-figsupp2-data1.xlsx]

## Sheet: Sheet1
	Netrin-1-induced axon outgrowth velocity (μm/h)
Experiment	WT	KO
1	37.6415	9.16232
2	26.3131	11.465
3	29.769	11.9227
Mean	31.2412	10.85
SEM	3.35204	0.854126
