# Supplementary material for: Gradient-reading and mechano-effector machinery for netrin-1-induced axon guidance
Source: eLife. 2018 Aug 7;7:e34593. doi: 10.7554/eLife.34593 (PMC6080949; doi:10.7554/eLife.34593)
Supplement: Figure 7—figure supplement 2—source data 2. [file elife-34593-fig7-figsupp2-data2.xlsx]

## Sheet: Sheet1
	Turning angle of axon toward netrin-1 source (°)
Experiment	WT	KO
1	35.2856	7.11801
2	40.3625	6.76594
3	25.5601	2.57714
Mean	33.7361	5.48703
SEM	4.34273	1.45849
