# Supplementary material for: Gradient-reading and mechano-effector machinery for netrin-1-induced axon guidance
Source: eLife. 2018 Aug 7;7:e34593. doi: 10.7554/eLife.34593 (PMC6080949; doi:10.7554/eLife.34593)
Supplement: Figure 7—figure supplement 3—source data 1. [file elife-34593-fig7-figsupp3-data1.xlsx]

## Sheet: Sheet1
	Netrin-1-induced axon outgrowth velocity (μm/h)
Experiment	EGFP vector	EGFP-shootin1a (1-125) vector
1	25.7695	17.9608
2	19.5012	19.9595
3	49.9103	12.4669
4	34.3371	4.73006
Mean	32.3795	13.7793
SEM	6.58726	3.40699
