# Supplementary material for: Gradient-reading and mechano-effector machinery for netrin-1-induced axon guidance
Source: eLife. 2018 Aug 7;7:e34593. doi: 10.7554/eLife.34593 (PMC6080949; doi:10.7554/eLife.34593)
Supplement: Figure 7—figure supplement 3—source data 2. [file elife-34593-fig7-figsupp3-data2.xlsx]

## Sheet: Sheet1
	Turning angle of axon toward netrin-1 source (°)
Experiment	EGFP vector	EGFP-shootin1a (1-125) vector
1	38.463	1.7058
2	24.5475	-1.61625
3	21.1291	-0.620155
4	31.14	3.07606
Mean	28.8199	0.636364
SEM	3.82725	1.07039
