# Supplementary material for: Gradient-reading and mechano-effector machinery for netrin-1-induced axon guidance
Source: eLife. 2018 Aug 7;7:e34593. doi: 10.7554/eLife.34593 (PMC6080949; doi:10.7554/eLife.34593)
Supplement: Figure 7—figure supplement 4—source data 1. [file elife-34593-fig7-figsupp4-data1.xlsx]

## Sheet: Sheet1
	Netrin-1-induced axon outgrowth velocity (μm/h)
Experiment	EGFP vector	EGFP-shootin1a (1-125) vector
1	12.7631	4.54536
2	14.1064	5.06628
3	13.4056	2.88994
Mean	13.425	4.16719
SEM	0.387893	0.656091
