# Supplementary material for: Gradient-reading and mechano-effector machinery for netrin-1-induced axon guidance
Source: eLife. 2018 Aug 7;7:e34593. doi: 10.7554/eLife.34593 (PMC6080949; doi:10.7554/eLife.34593)
Supplement: Figure 7—figure supplement 4—source data 2. [file elife-34593-fig7-figsupp4-data2.xlsx]

## Sheet: Sheet1
	Turning angle of axon toward netrin-1 source (°)
Experiment	EGFP vector	EGFP-shootin1a (1-125) vector
1	18.4174	-1.78046
2	15.3421	2.91204
3	14.2244	1.95567
Mean	15.9946	1.02908
SEM	1.2536	1.43164
