# Supplementary material for: Gradient-reading and mechano-effector machinery for netrin-1-induced axon guidance
Source: eLife. 2018 Aug 7;7:e34593. doi: 10.7554/eLife.34593 (PMC6080949; doi:10.7554/eLife.34593)
Supplement: Figure 7—figure supplement 4—source data 3. [file elife-34593-fig7-figsupp4-data3.xlsx]

## Sheet: Sheet1
		F-actin flow speed (μm／min)
	Growth cone	GST vector	Shootin1a (1-125) vector
	1	2.98838	3.556
	2	3.03516	3.41862
	3	1.8915	3.64728
	4	1.47424	3.03725
	5	2.0484	2.94166
	Mean	2.28753	3.32016
	SEM	0.31029	0.140646
