# Supplementary material for: Gradient-reading and mechano-effector machinery for netrin-1-induced axon guidance
Source: eLife. 2018 Aug 7;7:e34593. doi: 10.7554/eLife.34593 (PMC6080949; doi:10.7554/eLife.34593)
Supplement: Figure 8—source data 1. [file elife-34593-fig8-data1.xlsx]

## Sheet: Sheet1
	Netrin-1-induced axon outgrowth velocity (μm/h)
Experiment	Control RNAi	Shootin1a-RNAi	Shootin1a-RNAi + Shootin1a-WT	Shootin1a-RNAi + Shootin1a-DD
1	22.593	6.61548	30.798	22.1489
2	26.0218	6.80032	20.2017	19.3028
3	21.0595	2.76313	21.3552	29.6422
4	34.5499	6.38565	19.0444	23.2294
Mean	26.056	5.64115	22.8498	23.5808
SEM	3.0153	0.963079	2.69105	2.18356
