# Supplementary material for: Gradient-reading and mechano-effector machinery for netrin-1-induced axon guidance
Source: eLife. 2018 Aug 7;7:e34593. doi: 10.7554/eLife.34593 (PMC6080949; doi:10.7554/eLife.34593)
Supplement: Figure 8—source data 2. [file elife-34593-fig8-data2.xlsx]

## Sheet: Sheet1
	Turning angle of axon toward netrin-1 source (°)
Experiment	Control RNAi	Shootin1a-RNAi	Shootin1a-RNAi + Shootin1a-WT	Shootin1a-RNAi + Shootin1a-DD
1	29.9095	-0.156691	35.0625	9.01951
2	36.5231	2.71195	29.0904	13.8991
3	32.7139	3.88214	36.8994	5.47031
4	28.4544	1.47385	30.6649	9.77713
Mean	31.9002	1.97781	32.9293	9.54151
SEM	1.77646	0.864846	1.82979	1.72943
